# Supplementary material for: Development and Validation of Benzophenone Derivatives in Packaged Cereal-Based Foods by Solid–Liquid Extraction and Ultrahigh-Performance Liquid Chromatography–Tandem Mass Spectrometry
Source: Foods. 2022 May 7;11(9):1362. doi: 10.3390/foods11091362 (PMC9103691; doi:10.3390/foods11091362)
Supplement: Supplementary file 1 [file foods-11-01362-s001.zip]

Archive with 1 entries (1 files):
- foods-1688077-supplementary.pdf
